# Supplementary material for: LCMR1 Promotes Large-Cell Lung Cancer Proliferation and Metastasis by Downregulating HLA-Encoding Genes
Source: Cancers (Basel). 2023 Nov 16;15(22):5445. doi: 10.3390/cancers15225445 (PMC10670470; doi:10.3390/cancers15225445)
Supplement: Supplementary file 1 [file cancers-15-05445-s001.zip]

Archive with 2 entries (2 files):
- File S1.pdf
- Supplementary table S1.pdf
